# Supplementary material for: Open-Source Algorithm for Automated Vigilance State Classification Using Single-Channel Electroencephalogram in Rodents
Source: Sensors (Basel). 2025 Feb 3;25(3):921. doi: 10.3390/s25030921 (PMC11820057; doi:10.3390/s25030921)
Supplement: Supplementary file 1 [file sensors-25-00921-s001.zip]

Archive with 4 entries (4 files):
- Supplementary Figure S1. Clusters NR REM.jpg
- Supplementary Figure S2. REM Stringency.jpg
- Supplementary Table S1.jpg
- Supplementary Table S2.jpg
